# Supplementary material for: V-ATPase V0a1 promotes Weibel–Palade body biogenesis through the regulation of membrane fission
Source: eLife. 2021 Dec 14;10:e71526. doi: 10.7554/eLife.71526 (PMC8718113; doi:10.7554/eLife.71526)
Supplement: Figure 2—figure supplement 1—source data 1. [file elife-71526-fig2-figsupp1-data1.zip]

Archive with 7 entries (6 files):
- Fig2-fig supp 1A.tif
- __MACOSX/
- __MACOSX/._Fig2-fig supp 1A.tif
- Fig2-fig supp 1C.tif
- __MACOSX/._Fig2-fig supp 1C.tif
- Fig 2-fig supp 1_labeled.pptx
- __MACOSX/._Fig 2-fig supp 1_labeled.pptx
