# Supplementary material for: V-ATPase V0a1 promotes Weibel–Palade body biogenesis through the regulation of membrane fission
Source: eLife. 2021 Dec 14;10:e71526. doi: 10.7554/eLife.71526 (PMC8718113; doi:10.7554/eLife.71526)
Supplement: Figure 6—source data 1. [file elife-71526-fig6-data1.zip]

Archive with 3 entries (2 files):
- Fig 6A-C.xlsx
- __MACOSX/
- __MACOSX/._Fig 6A-C.xlsx
