# Supplementary material for: V-ATPase V0a1 promotes Weibel–Palade body biogenesis through the regulation of membrane fission
Source: eLife. 2021 Dec 14;10:e71526. doi: 10.7554/eLife.71526 (PMC8718113; doi:10.7554/eLife.71526)
Supplement: Figure 6—figure supplement 2—source data 1. [file elife-71526-fig6-figsupp2-data1.zip]

Archive with 11 entries (10 files):
- Fig6-fig supp 2A top.tif
- __MACOSX/
- __MACOSX/._Fig6-fig supp 2A top.tif
- Fig6-fig supp 2B bottom.tif
- __MACOSX/._Fig6-fig supp 2B bottom.tif
- Fig 6-fig supp 2_labeled.pptx
- __MACOSX/._Fig 6-fig supp 2_labeled.pptx
- Fig6-fig supp 2B top.tif
- __MACOSX/._Fig6-fig supp 2B top.tif
- Fig6-fig supp 2A bottom.tif
- __MACOSX/._Fig6-fig supp 2A bottom.tif
